# Supplementary material for: Heart Failure Prevalence Rates and Its Association with Other Cardiovascular Diseases and Chronic Kidney Disease: SIMETAP-HF Study
Source: J Clin Med. 2023 Jul 26;12(15):4924. doi: 10.3390/jcm12154924 (PMC10419820; doi:10.3390/jcm12154924)
Supplement: Supplementary file 1 [file jcm-12-04924-s001.zip]

Archive with 1 entries (1 files):
- jcm-2522242-supplementary.pdf
